# Supplementary material for: Actinomycins from Soil-Inhabiting Streptomyces as Sources of Antibacterial Pigments for Silk Dyeing
Source: Molecules. 2023 Aug 8;28(16):5949. doi: 10.3390/molecules28165949 (PMC10459128; doi:10.3390/molecules28165949)
Supplement: Supplementary file 1 [file molecules-28-05949-s001.zip]

Archive with 1 entries (1 files):
- molecules-2493391-supplementary.pdf
